# Supplementary material for: Prevalence of ESBL, AmpC and Carbapenemase-Producing Enterobacterales Isolated from Raw Vegetables Retailed in Romania
Source: Foods. 2020 Nov 24;9(12):1726. doi: 10.3390/foods9121726 (PMC7760756; doi:10.3390/foods9121726)
Supplement: Supplementary file 1 [file foods-09-01726-s001.zip]

Archive with 2 entries (2 files):
- Supplementary Figure 1.tiff
- Supplementary figure 1.docx
